# Supplementary material for: Photoreceptors generate neuronal diversity in their target field through a Hedgehog morphogen gradient in Drosophila
Source: eLife. 2022 Aug 25;11:e78093. doi: 10.7554/eLife.78093 (PMC9507128; doi:10.7554/eLife.78093)
Supplement: Supplementary file 3. [file elife-78093-supp3.zip]

Archive with 2 entries (2 files):
- Bostock et al HCR Probe Sequences.xlsx
- __MACOSX/._Bostock et al HCR Probe Sequences.xlsx
